# Supplementary material for: Enhancing Biological Nitrogen Fixation Through Diverse Pasture Swards
Source: Plants (Basel). 2025 Sep 2;14(17):2727. doi: 10.3390/plants14172727 (PMC12430658; doi:10.3390/plants14172727)
Supplement: Supplementary file 1 [file plants-14-02727-s001.zip]

Archive with 1 entries (1 files):
- plants-3818132-supplementary.pdf
